# Supplementary material for: Bitter and Sweet Diets Alter Taste Response and Alcohol Consumption Behavior in Mice
Source: Nutrients. 2025 Feb 28;17(5):874. doi: 10.3390/nu17050874 (PMC11901823; doi:10.3390/nu17050874)
Supplement: Supplementary file 1 [file nutrients-17-00874-s001.zip]

Archive with 2 entries (2 files):
- nutrients-3480165-supplementary rev r1.pdf
- Supplemental Table S4.xlsx
