# Supplementary material for: Bitter and Sweet Diets Alter Taste Response and Alcohol Consumption Behavior in Mice
Source: Nutrients. 2025 Feb 28;17(5):874. doi: 10.3390/nu17050874 (PMC11901823; doi:10.3390/nu17050874)
Supplement: Supplementary file 1 [file nutrients-17-00874-s001.zip › Supplemental Table S4.xlsx]

## Sheet: Sheet1
Baseline QHCl_1
#	Barcode	Parent ID	Sex	DOB	Group	q_in	water_in	q_out	water_out	q_intake	water_intake	q_pref
1	327294	327494	M	2019-02-13	S	40	44.4	35.2	41.5	4.8	2.9	0.623377
2	351057	327494	M	2019-02-13	Q	41.1	44.8	35.7	42	5.4	2.8	0.658537
3	351058	327494	M	2019-02-13	Q	41.1	44.7	36.9	40.4	4.2	4.3	0.494118
4	351059	327494	M	2019-02-13	C	39	44.9	35.8	40.5	3.2	4.4	0.421053
5	327498	327494	F	2019-02-13	S	41.6	43.9	39	39	2.6	4.9	0.346667
6	340895	327494	F	2019-02-13	C	40.4	44.7	38.8	39.8	1.6	4.9	0.246154
7	327296	327287	M	2019-02-14	S	40.8	42.8	36.3	39.8	4.5	3	0.6
8	351056	327287	M	2019-02-14	C	41.4	44.1	38.2	40	3.2	4.1	0.438356
9	327500	327287	F	2019-02-14	S	41.1	44.3	38.3	38.7	2.8	5.6	0.333333
10	340896	327287	F	2019-02-14	Q	42.5	45.1	38.8	41.2	3.7	3.9	0.486842
11	340897	327287	F	2019-02-14	C	44	43.9	41.1	39.4	2.9	4.5	0.391892
12	327295	327494	M	2019-02-16	S	39.9	44.5	36.9	39.7	3	4.8	0.384615
13	327295	327494	M	2019-02-16	Q	39.8	45.1	35.8	41.8	4	3.3	0.547945
14	351061	327494	M	2019-02-16	Q	41.2	44.3	38.4	40.5	2.8	3.8	0.424242
15	351062	327494	M	2019-02-16	C	41	43.5	39.4	38.4	1.6	5.1	0.238806
16	327499	327494	F	2019-02-16	S	41.2	43.3	37.8	39.5	3.4	3.8	0.472222
17	340900	327494	F	2019-02-16	S	44.1	43.4	40.1	39.9	4	3.5	0.533333
18	340898	327494	F	2019-02-16	Q	41.4	43.6	37.3	41.5	4.1	2.1	0.66129
19	340899	327494	F	2019-02-16	C	40.9	44.8	37.7	39.7	3.2	5.1	0.385542
20	327297	327495	M	2019-02-28	Q	41.3	42.7	39.9	37	1.4	5.7	0.197183
21	351067	327495	M	2019-02-28	Q	40.3	43.2	38.5	37.3	1.8	5.9	0.233766
22	351068	327495	M	2019-02-28	C	39.2	42.9	36	38.5	3.2	4.4	0.421053
23	351069	327495	M	2019-02-28	S	38.4	44.8	35.8	40.3	2.6	4.5	0.366197
24	341293	P.JAX	M	2019-03-05	S	40.7	43.3	39.8	35.6	0.9	7.7	0.104651
25	351086	P.JAX	M	2019-03-05	C	40.3	44.4	37.7	38.1	2.6	6.3	0.292135
26	351087	P.JAX	M	2019-03-05	Q	40.1	44.5	38	37.7	2.1	6.8	0.235955
27	351088	P.JAX	M	2019-03-05	S	41	44.3	39.7	38.4	1.3	5.9	0.180556
28	327503	327493	F	2019-03-06	S	39.8	43.9	38.1	35.6	1.7	8.3	0.17
29	340905	327493	F	2019-03-06	C	42.2	44.9	41.3	37.7	0.9	7.2	0.111111
30	340906	327493	F	2019-03-06	C	39.8	45.6	38.5	39.4	1.3	6.2	0.173333
31	340907	327493	F	2019-03-06	Q	41	45.3	39.4	38.4	1.6	6.9	0.188235
32	340908	327493	F	2019-03-06	Q	41.3	44.6	40.5	37.6	0.8	7	0.102564
78	379457	322818	F	2019-07-18	Q	40.6	41.2	36.7	36.1	3.9	5.1	0.433333
79	331762	322818	F	2019-07-18	Q	40.6	43.8	39.4	36.9	1.2	6.9	0.148148
80	331761	322818	F	2019-07-18	S	41.6	44.2	36.7	37.7	4.9	6.5	0.429825
81	331760	322818	F	2019-07-18	S	40	40.5	37.9	33.4	2.1	7.1	0.228261
82	379478	322818	M	2019-07-18	S	41.6	40.2	38	32.7	3.6	7.5	0.324324
83	362640	322818	M	2019-07-18	C	40.9	40	39.5	32.4	1.4	7.6	0.155556
84	362641	322818	M	2019-07-18	C	40.4	40.9	36.9	35.4	3.5	5.5	0.388889
85	379458	322820	F	2019-07-28	Q	40	42.4	37.9	35.6	2.1	6.8	0.235955
86	331763	322820	F	2019-07-28	C	40.5	39.6	38.1	34.2	2.4	5.4	0.307692
87	331764	322820	F	2019-07-28	C	40.9	41.9	38.4	35.6	2.5	6.3	0.284091
88	341326	358860	F	2019-08-21	Q	43.8	44	42.6	36.2	1.2	7.8	0.133333
89	362687	358860	F	2019-08-21	Q	41.9	43.6	37.7	38	4.2	5.6	0.428571
90	362688	358860	F	2019-08-21	S	44.7	43.8	42	37.2	2.7	6.6	0.290323
91	362689	358860	F	2019-08-21	S	43.4	42.8	41.3	36.6	2.1	6.2	0.253012
100	341314	327517	M	2019-08-23	S	40.9	43.5	36.2	38.2	4.7	5.3	0.47
101	384916	327517	M	2019-08-23	C	44	44.6	41.6	39.3	2.4	5.3	0.311688
102	384917	327517	M	2019-08-23	C	43	42.6	40.5	34.8	2.5	7.8	0.242718
Baseline QHCl_2
#	Barcode	Parent ID	Sex	DOB	Group	q_in	water_in	q_out	water_out	q_intake	water_intake	q_pref
1	327294	327494	M	2019-02-13	S	44.9	43.7	42.7	37.8	2.2	5.9	0.271605
2	351057	327494	M	2019-02-13	Q	45	43.8	41.7	38.6	3.3	5.2	0.388235
3	351058	327494	M	2019-02-13	Q	42.9	44.9	41.6	37.2	1.3	7.7	0.144444
4	351059	327494	M	2019-02-13	C	45.5	44	44.3	36.7	1.2	7.3	0.141176
5	327498	327494	F	2019-02-13	S	45.3	43.6	44	38	1.3	5.6	0.188406
6	340895	327494	F	2019-02-13	C	44.4	45.6	43.8	38.4	0.6	7.2	0.0769231
7	327296	327287	M	2019-02-14	S	45.2	45.1	42.3	39.4	2.9	5.7	0.337209
8	351056	327287	M	2019-02-14	C	43.7	43.8	40.9	39.2	2.8	4.6	0.378378
9	327500	327287	F	2019-02-14	S	45.1	44.9	44.1	38.1	1	6.8	0.128205
10	340896	327287	F	2019-02-14	Q	43.8	45.5	41.6	40.5	2.2	5	0.305556
11	340897	327287	F	2019-02-14	C	44.3	44.4	42.7	38.7	1.6	5.7	0.219178
12	327295	327494	M	2019-02-16	S	42.6	44.1	41.7	37.4	0.9	6.7	0.118421
13	327295	327494	M	2019-02-16	Q	44.4	44.1	42.5	38.5	1.9	5.6	0.253333
14	351061	327494	M	2019-02-16	Q	44.3	45.1	43	39.6	1.3	5.5	0.191176
15	351062	327494	M	2019-02-16	C	44.7	45.7	44.2	39.5	0.5	6.2	0.0746269
16	327499	327494	F	2019-02-16	S	45.2	45.1	43.9	40.1	1.3	5	0.206349
17	340900	327494	F	2019-02-16	S	43.3	43.5	41.1	38.3	2.2	5.2	0.297297
18	340898	327494	F	2019-02-16	Q	43.4	43.3	40.4	39.4	3	3.9	0.434783
19	340899	327494	F	2019-02-16	C	44.3	44.1	42.7	37.6	1.6	6.5	0.197531
20	327297	327495	M	2019-02-28	Q	42.9	44.8	41	39.8	1.9	5	0.275362
21	351067	327495	M	2019-02-28	Q	44	45.4	42.9	39.2	1.1	6.2	0.150685
22	351068	327495	M	2019-02-28	C	43.7	45	41.6	40.7	2.1	4.3	0.328125
23	351069	327495	M	2019-02-28	S	43.6	45.8	40.9	42	2.7	3.8	0.415385
24	341293	P.JAX	M	2019-03-05	S	45.7	43.4	44.3	36	1.4	7.4	0.159091
25	351086	P.JAX	M	2019-03-05	C	44.3	44.8	42	38.9	2.3	5.9	0.280488
26	351087	P.JAX	M	2019-03-05	Q	44.8	43.9	44.3	35.9	0.5	8	0.0588235
27	351088	P.JAX	M	2019-03-05	S	44.3	42.1	43	35.9	1.3	6.2	0.173333
28	327503	327493	F	2019-03-06	S	43.1	45.1	41.7	37.1	1.4	8	0.148936
29	340905	327493	F	2019-03-06	C	44.1	44	43.6	36	0.5	8	0.0588235
30	340906	327493	F	2019-03-06	C	42.2	45.7	41	39	1.2	6.7	0.151899
31	340907	327493	F	2019-03-06	Q	43.5	43.5	42	37.8	1.5	5.7	0.208333
32	340908	327493	F	2019-03-06	Q	43.1	44.8	42.6	37.4	0.5	7.4	0.0632911
78	379457	322818	F	2019-07-18	Q	42	42.9	34.2	36.9	7.8	6	0.565217
79	331762	322818	F	2019-07-18	Q	39.6	42.2	38.6	30.3	1	11.9	0.0775194
80	331761	322818	F	2019-07-18	S	41.9	42.8	35.8	35.1	6.1	7.7	0.442029
81	331760	322818	F	2019-07-18	S	40.6	42.2	37.5	30.8	3.1	11.4	0.213793
82	379478	322818	M	2019-07-18	S	39.3	40.3	35.3	28.8	4	11.5	0.258065
83	362640	322818	M	2019-07-18	C	40.3	43.8	39	31.7	1.3	12.1	0.0970149
84	362641	322818	M	2019-07-18	C	43.3	41.2	40.7	31.8	2.6	9.4	0.216667
85	379458	322820	F	2019-07-28	Q	37.5	44	36.2	36.6	1.3	7.4	0.149425
86	331763	322820	F	2019-07-28	C	37.7	42.2	33.2	37	4.5	5.2	0.463918
87	331764	322820	F	2019-07-28	C	38	43.5	36.9	35.6	1.1	7.9	0.122222
88	341326	358860	F	2019-08-21	Q	42.3	43	38.6	35.5	3.7	7.5	0.330357
89	362687	358860	F	2019-08-21	Q	37.4	43.6	32.7	38.6	4.7	5	0.484536
90	362688	358860	F	2019-08-21	S	41.1	39.7	40	32.2	1.1	7.5	0.127907
91	362689	358860	F	2019-08-21	S	42.3	40.3	39.9	35.2	2.4	5.1	0.32
100	341314	327517	M	2019-08-23	S	38.8	41.7	35.3	35.5	3.5	6.2	0.360825
101	384916	327517	M	2019-08-23	C	39.2	42.7	36.6	37.3	2.6	5.4	0.325
102	384917	327517	M	2019-08-23	C	38.3	42	33.5	36.6	4.8	5.4	0.470588
Baseline EtOH
#	Barcode	Parent ID	Sex	DOB	Group	etoh_in	water_in	etoh_out	water_out	etoh_intake	water_intake	etoh_pref
1	327294	327494	M	2019-02-13	S	44	45.1	37.6	43.8	6.4	1.3	0.831169
2	351057	327494	M	2019-02-13	Q	44.6	44.1	38.7	42.4	5.9	1.7	0.776316
3	351058	327494	M	2019-02-13	Q	44.8	44.4	43.5	36.5	1.3	7.9	0.141304
4	351059	327494	M	2019-02-13	C	43.8	43.9	39	39.33	4.8	4.57	0.512273
5	327498	327494	F	2019-02-13	S	43.7	45	33.8	43.7	9.9	1.3	0.883929
6	340895	327494	F	2019-02-13	C	43.9	44.9	34.1	43.9	9.8	1	0.907407
7	327296	327287	M	2019-02-14	S	45	44.3	40	41.8	5	2.5	0.666667
8	351056	327287	M	2019-02-14	C	44	44.6	38.9	41.8	5.1	2.8	0.64557
9	327500	327287	F	2019-02-14	S	43.8	45.6	35.5	44	8.3	1.6	0.838384
10	340896	327287	F	2019-02-14	Q	44.1	43.6	35.4	42.7	8.7	0.9	0.90625
11	340897	327287	F	2019-02-14	C	45.3	44	38.3	41.8	7	2.2	0.76087
12	327295	327494	M	2019-02-16	S	43.9	45.2	38.8	42.2	5.1	3	0.62963
13	327295	327494	M	2019-02-16	Q	43.2	45.5	38.5	42.9	4.7	2.6	0.643836
14	351061	327494	M	2019-02-16	Q	44.8	44.5	41	41.8	3.8	2.7	0.584615
15	351062	327494	M	2019-02-16	C	43.5	43.7	40.3	39.8	3.2	3.9	0.450704
16	327499	327494	F	2019-02-16	S	42.1	44.4	32	43.3	10.1	1.1	0.901786
17	340900	327494	F	2019-02-16	S	42	44.2	31.7	42.8	10.3	1.4	0.880342
18	340898	327494	F	2019-02-16	Q	44.4	44.3	39.6	42.2	4.8	2.1	0.695652
19	340899	327494	F	2019-02-16	C	43.9	43.1	33.8	41.6	10.1	1.5	0.87069
20	327297	327495	M	2019-02-28	Q	43.7	43.5	40.3	39.6	3.4	3.9	0.465753
21	351067	327495	M	2019-02-28	Q	42	43.6	38.2	40	3.8	3.6	0.513514
22	351068	327495	M	2019-02-28	C	43.8	43.3	38.7	40.7	5.1	2.6	0.662338
23	351069	327495	M	2019-02-28	S	42.7	42.6	37.9	40.7	4.8	1.9	0.716418
24	341293	P.JAX	M	2019-03-05	S	43.7	40.6	40.6	35	3.1	5.6	0.356322
25	351086	P.JAX	M	2019-03-05	C	42.9	43.3	38.3	39.8	4.6	3.5	0.567901
26	351087	P.JAX	M	2019-03-05	Q	43.2	42	39.3	37.1	3.9	4.9	0.443182
27	351088	P.JAX	M	2019-03-05	S	44.1	39.8	39.8	35.6	4.3	4.2	0.505882
28	327503	327493	F	2019-03-06	S	43.7	43.4	37.9	38.9	5.8	4.5	0.563107
29	340905	327493	F	2019-03-06	C	44	43.3	37.6	40.2	6.4	3.1	0.673684
30	340906	327493	F	2019-03-06	C	43.1	42.6	37.9	38.6	5.2	4	0.565217
31	340907	327493	F	2019-03-06	Q	44	41	36.5	37.5	7.5	3.5	0.681818
32	340908	327493	F	2019-03-06	Q	43.2	42.5	36.9	39.7	6.3	2.8	0.692308
78	379457	322818	F	2019-07-18	Q	40.5	41.7	34.6	38.5	5.9	3.2	0.648352
79	331762	322818	F	2019-07-18	Q	41	42.8	36	40.2	5	2.6	0.657895
80	331761	322818	F	2019-07-18	S	40	41.3	33.9	38	6.1	3.3	0.648936
81	331760	322818	F	2019-07-18	S	41	42.4	35.3	37.5	5.7	4.9	0.537736
82	379478	322818	M	2019-07-18	S	38.9	44.2	33.6	39.4	5.3	4.8	0.524752
83	362640	322818	M	2019-07-18	C	40.2	39.9	35.1	36.6	5.1	3.3	0.607143
84	362641	322818	M	2019-07-18	C	39.6	40.4	36.1	36.2	3.5	4.2	0.454545
85	379458	322820	F	2019-07-28	Q	40.2	43.3	38.4	36	1.8	7.3	0.197802
86	331763	322820	F	2019-07-28	C	40.9	41.6	38	36.1	2.9	5.5	0.345238
87	331764	322820	F	2019-07-28	C	40.8	44.4	37.3	39.6	3.5	4.8	0.421687
88	341326	358860	F	2019-08-21	Q	41.9	40.4	38.3	33.9	3.6	6.5	0.356436
89	362687	358860	F	2019-08-21	Q	40.4	44.4	36.3	39.8	4.1	4.6	0.471264
90	362688	358860	F	2019-08-21	S	41.2	42	34.3	39.4	6.9	2.6	0.726316
91	362689	358860	F	2019-08-21	S	39.9	41.2	35.1	37.5	4.8	3.7	0.564706
100	341314	327517	M	2019-08-23	S	40.7	39.6	38.4	32.7	2.3	6.9	0.25
101	384916	327517	M	2019-08-23	C	40.4	41.6	35.9	39	4.5	2.6	0.633803
102	384917	327517	M	2019-08-23	C	39.8	42.9	35.2	38.8	4.6	4.1	0.528736
Baseline Sucralose
#	Barcode	Parent ID	Sex	DOB	Group	s_in	water_in	s_out	water_out	s_intake	water_intake	s_pref
1	327294	327494	M	2019-02-13	S	45.1	42	38.9	39.4	6.2	2.6	0.704545
2	351057	327494	M	2019-02-13	Q	45.4	42.2	38.7	40.5	6.7	1.7	0.797619
3	351058	327494	M	2019-02-13	Q	45.2	41.5	38.5	39	6.7	2.5	0.728261
4	351059	327494	M	2019-02-13	C	44.2	40.6	37.6	39	6.6	1.6	0.804878
5	327498	327494	F	2019-02-13	S	46	42.4	39.7	40.8	6.3	1.6	0.797468
6	340895	327494	F	2019-02-13	C	44.9	44	36.1	42.9	8.8	1.1	0.888889
7	327296	327287	M	2019-02-14	S	44.5	42.1	38.3	39.9	6.2	2.2	0.738095
8	351056	327287	M	2019-02-14	C	45.4	42.3	40.1	39.7	5.3	2.6	0.670886
9	327500	327287	F	2019-02-14	S	44.9	41.4	39.8	38.7	5.1	2.7	0.653846
10	340896	327287	F	2019-02-14	Q	43.8	41.7	38.4	40.1	5.4	1.6	0.771429
11	340897	327287	F	2019-02-14	C	45.3	41	39.6	39.1	5.7	1.9	0.75
12	327295	327494	M	2019-02-16	S	45.1	42.9	38	41.8	7.1	1.1	0.865854
13	327295	327494	M	2019-02-16	Q	45.1	41.7	39.1	39.9	6	1.8	0.769231
14	351061	327494	M	2019-02-16	Q	45.2	41.8	39.1	40.1	6.1	1.7	0.782051
15	351062	327494	M	2019-02-16	C	45.3	41.7	39.1	40.5	5.3	1.2	0.815385
16	327499	327494	F	2019-02-16	S	45.6	42.4	40	40.3	7.1	2.1	0.771739
17	340900	327494	F	2019-02-16	S	45.1	42.8	38.5	41.6	5.8	1.2	0.828571
18	340898	327494	F	2019-02-16	Q	45.3	41.6	39.3	40.2	5.2	1.4	0.787879
19	340899	327494	F	2019-02-16	C	45.3	42.9	40.1	40.3	5.2	2.6	0.666667
20	327297	327495	M	2019-02-28	Q	44.3	44.9	37.7	42.8	6.6	2.1	0.758621
21	351067	327495	M	2019-02-28	Q	44.1	44.4	38.5	41.6	5.6	2.8	0.666667
22	351068	327495	M	2019-02-28	C	44.1	43.5	38.7	41.5	5.4	2	0.72973
23	351069	327495	M	2019-02-28	S	44	46.1	38.7	43.1	5.3	3	0.638554
24	341293	P.JAX	M	2019-03-05	S	45	44.3	38.4	40.9	6.6	3.4	0.66
25	351086	P.JAX	M	2019-03-05	C	45	45.2	39	42	6	3.2	0.652174
26	351087	P.JAX	M	2019-03-05	Q	44.8	44.7	39.3	41	5.5	3.7	0.597826
27	351088	P.JAX	M	2019-03-05	S	45.1	44.5	38.5	42.3	6.6	2.2	0.75
28	327503	327493	F	2019-03-06	S	44.7	44.4	37.7	41.1	7	3.3	0.679612
29	340905	327493	F	2019-03-06	C	44.4	45.3	37.7	41.9	6.7	3.4	0.663366
30	340906	327493	F	2019-03-06	C	45.5	44.9	40	41.2	5.5	3.7	0.597826
31	340907	327493	F	2019-03-06	Q	44.5	43.6	36.5	42.4	8	1.2	0.869565
32	340908	327493	F	2019-03-06	Q	44.4	44.2	38.2	41.3	6.2	2.9	0.681319
78	379457	322818	F	2019-07-18	Q	44.6	42.1	36.2	40.1	8.4	2	0.807692
79	331762	322818	F	2019-07-18	Q	43.9	45.1	36.5	43.2	7.4	1.9	0.795699
80	331761	322818	F	2019-07-18	S	43.5	43.7	34.7	40.5	8.8	3.2	0.733333
81	331760	322818	F	2019-07-18	S	44.6	44	34.8	41.8	9.8	2.2	0.816667
82	379478	322818	M	2019-07-18	S	44.9	44.9	38	42	6.9	2.9	0.704082
83	362640	322818	M	2019-07-18	C	43.7	45.3	37	43	6.7	2.3	0.744444
84	362641	322818	M	2019-07-18	C	43.1	43.5	36.6	40.9	6.5	2.6	0.714286
85	379458	322820	F	2019-07-28	Q	42.9	40	35.8	36.6	7.1	3.4	0.67619
86	331763	322820	F	2019-07-28	C	44.9	39.6	39.2	36	5.7	3.6	0.612903
87	331764	322820	F	2019-07-28	C	44.4	42.1	37.9	38.4	6.5	3.7	0.637255
88	341326	358860	F	2019-08-21	Q	44.4	39.4	38.3	36.2	6.1	3.2	0.655914
89	362687	358860	F	2019-08-21	Q	43.8	40.4	37.9	36.5	5.9	3.9	0.602041
90	362688	358860	F	2019-08-21	S	43.2	40.6	38.1	36.9	5.1	3.7	0.579545
91	362689	358860	F	2019-08-21	S	43	40.1	36.6	37.8	6.4	2.3	0.735632
100	341314	327517	M	2019-08-23	S	44.2	43.2	38	39.7	6.2	3.5	0.639175
101	384916	327517	M	2019-08-23	C	43.1	41.3	37.8	39.6	5.3	1.7	0.757143
102	384917	327517	M	2019-08-23	C	44.7	39.7	39.1	35.2	5.6	4.5	0.554455
Baseline Sucralose_2
#	Barcode	Parent ID	Sex	DOB	Group	s_in	water_in	s_out	water_out	s_intake	water_intake	s_pref
1	327294	327494	M	2019-02-13	S	44.8	43.2	37.8	40.8	7	2.4	0.744681
2	351057	327494	M	2019-02-13	Q	45.1	44	37.7	41.9	7.4	2.1	0.778947
3	351058	327494	M	2019-02-13	Q	44	44.5	37.1	41.4	6.9	3.1	0.69
4	351059	327494	M	2019-02-13	C	44.8	43	37	41.6	7.8	1.4	0.847826
5	327498	327494	F	2019-02-13	S	44.3	45	38.3	42.4	6	2.6	0.697674
6	340895	327494	F	2019-02-13	C	44.7	43.8	34.4	43.1	10.3	0.7	0.936364
7	327296	327287	M	2019-02-14	S	44.9	43.6	38.6	40.5	6.3	3.1	0.670213
8	351056	327287	M	2019-02-14	C	44.8	43.8	38.6	41.5	6.2	2.3	0.729412
9	327500	327287	F	2019-02-14	S	44.9	43.5	37.9	41.6	7	1.9	0.786517
10	340896	327287	F	2019-02-14	Q	44.2	43.6	35.8	42.3	8.4	1.3	0.865979
11	340897	327287	F	2019-02-14	C	43.2	42	37	39.6	6.2	2.4	0.72093
12	327295	327494	M	2019-02-16	S	43.5	44.5	36.8	42.5	6.7	2	0.770115
13	327295	327494	M	2019-02-16	Q	44.9	43.5	37.5	42.4	7.4	1.1	0.870588
14	351061	327494	M	2019-02-16	Q	46.1	44.5	38.2	43.6	7.9	0.9	0.897727
15	351062	327494	M	2019-02-16	C	44.8	43.7	9.1	40.9	6.2	2.8	0.688889
16	327499	327494	F	2019-02-16	S	44.5	44.3	38.6	42.5	7.7	1.8	0.810526
17	340900	327494	F	2019-02-16	S	45.1	43.8	36.8	43.2	7.2	0.6	0.923077
18	340898	327494	F	2019-02-16	Q	44.1	43.4	37.9	42	5	1.4	0.78125
19	340899	327494	F	2019-02-16	C	44.4	44.7	39.1	42.2	5.3	2.5	0.679487
20	327297	327495	M	2019-02-28	Q	44.7	40	37.4	38.6	7.3	1.4	0.83908
21	351067	327495	M	2019-02-28	Q	44.6	38.7	38	36.8	6.6	1.9	0.776471
22	351068	327495	M	2019-02-28	C	44.6	38.8	38.4	37.3	6.2	1.5	0.805195
23	351069	327495	M	2019-02-28	S	44.5	41.2	38.1	39.4	6.4	1.8	0.780488
24	341293	P.JAX	M	2019-03-05	S	44.6	38.2	37.1	35.4	7.5	2.8	0.728155
25	351086	P.JAX	M	2019-03-05	C	44.7	40.8	36.6	38.4	8.1	2.4	0.771429
26	351087	P.JAX	M	2019-03-05	Q	44.6	43.1	37.8	40.4	6.8	2.7	0.715789
27	351088	P.JAX	M	2019-03-05	S	45.7	40.9	37.4	40.2	8.3	0.7	0.922222
28	327503	327493	F	2019-03-06	S	45.5	39.9	36.7	37.9	8.8	2	0.814815
29	340905	327493	F	2019-03-06	C	43.7	38.8	37	37.1	6.7	1.7	0.797619
30	340906	327493	F	2019-03-06	C	44.1	39.5	36.6	38	7.5	1.5	0.833333
31	340907	327493	F	2019-03-06	Q	44.4	41.8	36.8	40.9	7.6	0.9	0.894118
32	340908	327493	F	2019-03-06	Q	43.8	38.5	36.7	36.7	7.1	1.8	0.797753
78	379457	322818	F	2019-07-18	Q	44.7	40.5	35.8	38.5	8.9	2	0.816514
79	331762	322818	F	2019-07-18	Q	44	44.6	35.9	42.3	8.1	2.3	0.778846
80	331761	322818	F	2019-07-18	S	43	38.9	31	37.2	12	1.7	0.875912
81	331760	322818	F	2019-07-18	S	45	40.8	35.5	39.3	9.5	1.5	0.863636
82	379478	322818	M	2019-07-18	S	44.3	40	37.1	37.4	7.2	2.6	0.734694
83	362640	322818	M	2019-07-18	C	43.7	42.2	37.1	40.5	6.6	1.7	0.795181
84	362641	322818	M	2019-07-18	C	44.7	41	37.3	39.2	7.4	1.8	0.804348
85	379458	322820	F	2019-07-28	Q	45.8	42.2	37.3	40.3	8.5	1.9	0.817308
86	331763	322820	F	2019-07-28	C	45.1	44.1	37.5	42.2	7.6	1.9	0.8
87	331764	322820	F	2019-07-28	C	44.5	43	40.9	36.6	3.6	6.4	0.36
88	341326	358860	F	2019-08-21	Q	44.6	43.4	40.6	36.5	4	6.9	0.366972
89	362687	358860	F	2019-08-21	Q	44.3	43.3	37.2	40.7	7.1	2.6	0.731959
90	362688	358860	F	2019-08-21	S	43.8	43	38.1	40.9	5.7	2.1	0.730769
91	362689	358860	F	2019-08-21	S	44.8	42.8	38	41.1	6.8	1.7	0.8
100	341314	327517	M	2019-08-23	S	44.7	42.8	38.3	39.2	6.4	3.6	0.64
101	384916	327517	M	2019-08-23	C	42.8	44.1	36.7	43.1	6.1	1	0.859155
102	384917	327517	M	2019-08-23	C	44.8	43.6	38.8	39.7	6	3.9	0.606061
